# Supplementary material for: Evaluating Accuracy of Smartphone Facial Scanning System with Cone-Beam Computed Tomography Images
Source: Bioengineering (Basel). 2025 Jul 23;12(8):792. doi: 10.3390/bioengineering12080792 (PMC12383923; doi:10.3390/bioengineering12080792)
Supplement: Supplementary file 1 [file bioengineering-12-00792-s001.zip]

Archive with 1 entries (1 files):
- bioengineering-3748314-supplementary.pdf
